# Supplementary material for: Male Obesity and Cardiometabolic Risk: Inflammatory Mechanisms and Clinical Implications
Source: Biomedicines. 2026 Jun 23;14(7):1414. doi: 10.3390/biomedicines14071414 (PMC13403745; doi:10.3390/biomedicines14071414)
Supplement: Supplementary file 1 [file biomedicines-14-01414-s001.zip]

Archive with 1 entries (1 files):
- biomedicines-4341976-supplementary.pdf
